# Supplementary material for: Reliability and Validity of the Emotional Eater Questionnaire in Romanian Adults
Source: Nutrients. 2022 Dec 21;15(1):26. doi: 10.3390/nu15010026 (PMC9823580; doi:10.3390/nu15010026)
Supplement: Supplementary file 1 [file nutrients-15-00026-s001.zip]

Archive with 1 entries (1 files):
- nutrients-2098045-supplementary.pdf
